# Supplementary material for: Mutation of N-glycosylation Sites in Salmonid Alphavirus (SAV) Envelope Proteins Attenuate the Virus in Cell Culture
Source: Viruses. 2020 Sep 24;12(10):1071. doi: 10.3390/v12101071 (PMC7650630; doi:10.3390/v12101071)
Supplement: Supplementary file 1 [file viruses-12-01071-s001.zip]

Archive with 1 entries (1 files):
- viruses-928200-supplementary.pdf
